# Supplementary material for: Novel Cyclophilin Inhibitor Decreases Cell Proliferation and Tumor Growth in Models of Hepatocellular Carcinoma
Source: Cancers (Basel). 2021 Jun 18;13(12):3041. doi: 10.3390/cancers13123041 (PMC8234462; doi:10.3390/cancers13123041)
Supplement: Supplementary file 1 [file cancers-13-03041-s001.zip]

Archive with 1 entries (1 files):
- cancers-1253865-supplementary.pdf
